# Supplementary material for: Dietary Patterns and the Risk of Composite-Defined Osteoporosis in Pre- and Postmenopausal Women: A Prospective Cohort Study
Source: Nutrients. 2025 Sep 12;17(18):2947. doi: 10.3390/nu17182947 (PMC12473033; doi:10.3390/nu17182947)
Supplement: Supplementary file 1 [file nutrients-17-02947-s001.zip]

Archive with 1 entries (1 files):
- nutrients-3863485-supplementary.pdf
